# Supplementary material for: Capsaicin Modulates Hepatic and Intestinal Inflammation and Oxidative Stress by Regulating the Colon Microbiota
Source: Antioxidants (Basel). 2024 Aug 2;13(8):942. doi: 10.3390/antiox13080942 (PMC11352159; doi:10.3390/antiox13080942)
Supplement: Supplementary file 1 [file antioxidants-13-00942-s001.zip]

Archive with 1 entries (1 files):
- antioxidants-3080967-supplementary.pdf
